# Supplementary material for: Cost-Effectiveness Analysis of Hp and New Gastric Cancer Screening Scoring System for Screening and Prevention of Gastric Cancer
Source: Curr Oncol. 2023 Jan 13;30(1):1132–45. doi: 10.3390/curroncol30010086 (PMC9857951; doi:10.3390/curroncol30010086)
Supplement: Supplementary file 1 [file curroncol-30-00086-s001.zip]

Archive with 1 entries (1 files):
- curroncol-2066228-supplementary.pdf
